# Supplementary material for: Bacillus halotolerans Strain 105 enhances wheat growth and suppresses diverse phytopathogens under saline conditions: an integrated genomic and phenotypic study
Source: Front Microbiol. 2026 Apr 22;17:1812027. doi: 10.3389/fmicb.2026.1812027 (PMC13143960; doi:10.3389/fmicb.2026.1812027)
Supplement: Supplementary file 1 [file Table_1.xls]

## Sheet: Sheet1
Gene	Locus tag	Product
prtG	ACO9EM_00280	sporulation-specific protease PrtG
ftsH	ACO9EM_00420	ATP-dependent zinc metalloprotease FtsH
clpC	ACO9EM_00580	ATP-dependent protease ATP-binding subunit Clp
	ACO9EM_01690	cysteine protease StiP family protein
	ACO9EM_02595	rhomboid family intramembrane serine protease
	ACO9EM_05585	YhfC family intramembrane metalloprotease
spxH	ACO9EM_06310	protease adaptor protein SpxH
	ACO9EM_06900	XkdF-like putative serine protease domain-containing protein
htrA	ACO9EM_07085	serine protease HtrA
isp	ACO9EM_07240	serine protease Isp
htpX	ACO9EM_07395	protease HtpX
clpE	ACO9EM_07510	ATP-dependent protease ATP-binding subunit ClpE
ddcP	ACO9EM_08200	protease DdcP
clpQ	ACO9EM_08760	ATP-dependent protease subunit ClpQ
hslU	ACO9EM_08765	HslU--HslV peptidase ATPase subunit
rseP	ACO9EM_08970	RIP metalloprotease RseP
prsW	ACO9EM_12465	glutamic-type intramembrane protease PrsW
yqgP	ACO9EM_13455	rhomboid protease YqgP
yraA	ACO9EM_14280	cysteine protease YraA
	ACO9EM_14775	ribosomal-processing cysteine protease Prp
lonB	ACO9EM_14910	ATP-dependent protease LonB
clpX	ACO9EM_14915	ATP-dependent protease ATP-binding subunit ClpX
	ACO9EM_17430	S1C family serine proteas
	ACO9EM_19905	site-2 protease family protein
htrC	ACO9EM_21390	serine protease HtrC
yyaC	ACO9EM_21845	spore protease Yya
