# Supplementary material for: Bacillus halotolerans Strain 105 enhances wheat growth and suppresses diverse phytopathogens under saline conditions: an integrated genomic and phenotypic study
Source: Front Microbiol. 2026 Apr 22;17:1812027. doi: 10.3389/fmicb.2026.1812027 (PMC13143960; doi:10.3389/fmicb.2026.1812027)
Supplement: Supplementary file 2 [file Table_2.xls]

## Sheet: Sheet1
Gene	Locus tag	Product
cheY	ACO9EM_08855	chemotaxis protein CheY
cheB	ACO9EM_08900	protein-glutamate O-methylesterase CheB
cheA	ACO9EM_08905	chemotaxis protein CheA
cheW	ACO9EM_08910	chemotaxis protein CheW
cheC	ACO9EM_08915	CheY-P phosphatase CheC
cheD	ACO9EM_08920	chemoreceptor glutamine deamidase CheD
cheR	ACO9EM_12345	protein-glutamate O-methyltransferase CheR
motA	ACO9EM_07505	flagellar motor stator protein MotA
motB	ACO9EM_07500	flagellar motor protein MotB
motS	ACO9EM_15695	flagellar motor protein MotS
motP	ACO9EM_15700	flagellar motor protein MotP
fliL	ACO9EM_08840	flagellar basal body-associated protein FliL
fliM	ACO9EM_08845	flagellar motor switch protein FliM
fliY	ACO9EM_08850	flagellar motor switch phosphatase FliY
fliZ	ACO9EM_08860	flagella biosynthesis regulatory protein FliZ
fliP	ACO9EM_08865	flagellar type III secretion system pore protein FliP
fliQ	ACO9EM_08870	flagellar biosynthesis protein FliQ
fliR	ACO9EM_08875	flagellar biosynthetic protein FliR
flhB	ACO9EM_08880	flagellar biosynthesis protein FlhB
flhA	ACO9EM_08885	flagellar biosynthesis protein FlhA
	ACO9EM_08890	flagellar biosynthesis protein FlhF
	ACO9EM_08930	Swarming motility protein SwrB
swrA	ACO9EM_18605	swarming motility protein SwrAA
flgB	ACO9EM_08775	flagellar basal body rod protein FlgB
flgC	ACO9EM_08780	flagellar basal body rod protein FlgC
fliE	ACO9EM_08785	flagellar hook-basal body complex protein FliE
fliF	ACO9EM_08790	flagellar basal-body MS-ring/collar protein FliF
fliG	ACO9EM_08795	flagellar motor switch protein FliG
fliH	ACO9EM_08800	flagellar assembly protein FliH
fliI	ACO9EM_08805	flagellar protein export ATPase FliI
fliJ	ACO9EM_08810	flagellar export protein FliJ
	ACO9EM_08815	MotE family protein
	ACO9EM_08820	flagellar hook-length control protein FliK
flgD	ACO9EM_08825	flagellar hook assembly protein FlgD
flgG	ACO9EM_08830	flagellar basal body rod protein FlgG
	ACO9EM_08835	flagellar FlbD family protein
	ACO9EM_16540	methyl-accepting chemotaxis protein
tlpC	ACO9EM_01975	methyl-accepting chemotaxis protein TlpC
	ACO9EM_04005	methyl-accepting chemotaxis protein
	ACO9EM_05685	methyl-accepting chemotaxis protein
	ACO9EM_07645	methyl-accepting chemotaxis protein
tlpB	ACO9EM_16530	methyl-accepting chemotaxis protein TlpB
mcpA	ACO9EM_16535	methyl-accepting chemotaxis protein
	ACO9EM_16540	methyl-accepting chemotaxis protein
	ACO9EM_16545	HAMP domain-containing methyl-accepting chemotaxis protein
	ACO9EM_17820	HAMP domain-containing methyl-accepting chemotaxis protein
	ACO9EM_08725	FlhB-like flagellar biosynthesis protein
	ACO9EM_12450	flagellar brake protein
	ACO9EM_08835	flagellar FlbD family protein
	ACO9EM_18655	flagellar protein FliT
fliS	ACO9EM_18660	flagellar export chaperone FliS
	ACO9EM_18665	flagellar hook-associated protein
flaG	ACO9EM_18670	flagellar protein Fla
fliW	ACO9EM_18685	flagellar assembly protein FliW
flgL	ACO9EM_18695	flagellar hook-associated protein FlgL
flgK	ACO9EM_18700	flagellar hook-associated protein FlgK
flgN	ACO9EM_18705	flagellar protein FlgN
flgM	ACO9EM_18710	flagellar biosynthesis anti-sigma factor FlgM
	ACO9EM_18715	TIGR03826 family flagellar region protein
	ACO9EM_19270	flagellar hook-basal body protein
	ACO9EM_19275	flagellar hook-basal body protein
