# Supplementary material for: Bacillus halotolerans Strain 105 enhances wheat growth and suppresses diverse phytopathogens under saline conditions: an integrated genomic and phenotypic study
Source: Front Microbiol. 2026 Apr 22;17:1812027. doi: 10.3389/fmicb.2026.1812027 (PMC13143960; doi:10.3389/fmicb.2026.1812027)
Supplement: Supplementary file 3 [file Table_3.xls]

## Sheet: Sheet1
Gene	Locus tag	Product
abrB	ACO9EM_00250	transition state genes transcriptional regulator AbrB
	ACO9EM_05795	AbrB family transcriptional regulator
abbA	ACO9EM_07730	AbrB antirepressor AbbA
epsB	ACO9EM_18200	protein tyrosine kinase EpsB
	ACO9EM_04520	sensor histidine kinase
desK	ACO9EM_10535	two-component sensor histidine kinase DesK
sinR	ACO9EM_13315	transcriptional regulator SinR
sinI	ACO9EM_13310	anti-repressor SinI
codY	ACO9EM_08770	GTP-sensing pleiotropic transcriptional regulator CodY
spo0A	ACO9EM_13120	sporulation transcription factor Spo0A
kinC	ACO9EM_07915	two-component sensor histidine kinase KinC
kbaA	ACO9EM_00935	KinB-signaling pathway activation protein
kinC	ACO9EM_07915	two-component sensor histidine kinase KinC
degU	ACO9EM_18740	two-component system response regulator DegU
degS	ACO9EM_18745	two-component sensor histidine kinase DegS
	ACO9EM_17955	DegT/DnrJ/EryC1/StrS family aminotransferase
	ACO9EM_18140	DegT/DnrJ/EryC1/StrS family aminotransferase
	ACO9EM_20090	DegT/DnrJ/EryC1/StrS family aminotransferase
	ACO9EM_05785	DegT/DnrJ/EryC1/StrS family aminotransferase
remA	ACO9EM_08520	extracellular matrix/biofilm regulator RemA
remB	ACO9EM_00025	extracellular matrix regulator RemB
tasA	ACO9EM_13320	biofilm matrix protein TasA
tapA	ACO9EM_13330	amyloid fiber anchoring/assembly protein TapA
bslA	ACO9EM_16450	biofilm surface layer hydrophobin BslA
epsG	ACO9EM_18175	biofilm exopolysaccharide biosynthesis protein EpsG
bslB	ACO9EM_20045	biofilm surface layer hydrophobin BslB
veg	ACO9EM_00285	biofilm formation stimulator Veg
	ACO9EM_06570	biofilm-forming protein
ahpA	ACO9EM_07780	biofilm-specific peroxidase AhpA
epsE	ACO9EM_18185	glycosyltransferase EpsE
